# Supplementary material for: Synthesis of Sucrose-Mimicking Disaccharide by Intramolecular Aglycone Delivery
Source: Molecules. 2024 Apr 13;29(8):1771. doi: 10.3390/molecules29081771 (PMC11051705; doi:10.3390/molecules29081771)
Supplement: Supplementary file 1 [file molecules-29-01771-s001.zip]

Archive with 1 entries (1 files):
- molecules-2887917-supplementary.pdf
